# Supplementary material for: Coalescent RNA-localizing and transcriptional activities of SAM68 modulate adhesion and subendothelial basement membrane assembly
Source: eLife. 2023 Aug 16;12:e85165. doi: 10.7554/eLife.85165 (PMC10431919; doi:10.7554/eLife.85165)
Supplement: Figure 1—figure supplement 1—source data 1. [file elife-85165-fig1-figsupp1-data1.zip]

Archive with 3 entries (3 files):
- Fig 1 fig sup 1_HSP90.tif
- Fig 1 fig sup 1_SAM68.tif
- Figure 1-figure supplement 1-source data 1.pptx
