# Supplementary material for: Coalescent RNA-localizing and transcriptional activities of SAM68 modulate adhesion and subendothelial basement membrane assembly
Source: eLife. 2023 Aug 16;12:e85165. doi: 10.7554/eLife.85165 (PMC10431919; doi:10.7554/eLife.85165)
Supplement: Figure 5—source data 2. [file elife-85165-fig5-data2.zip]

Archive with 4 entries (4 files):
- Figure 5 source data 2.pptx
- Figure 5D FN WB_uncut_FN_HSP90_SAM68.tif
- Figure 5D WB_cropped FN.tif
- Figure 5D WB_cropped HSP90_SAM68.Tif
