# Supplementary material for: Coalescent RNA-localizing and transcriptional activities of SAM68 modulate adhesion and subendothelial basement membrane assembly
Source: eLife. 2023 Aug 16;12:e85165. doi: 10.7554/eLife.85165 (PMC10431919; doi:10.7554/eLife.85165)
Supplement: Figure 5—figure supplement 1—source data 1. [file elife-85165-fig5-figsupp1-data1.zip]

Archive with 7 entries (7 files):
- Fig 5 fig sup 1_ECMassoc_FN.tif
- Fig 5 fig sup 1_ECMassoc_HSP90.tif
- Fig 5 fig sup 1_ECMassoc_SAM68.tif
- Fig 5 fig sup 1_Screted FN_FN.tif
- Fig 5 fig sup 1_Screted FN_HSP90.tif
- Fig 5 fig sup 1_Screted FN_SAM68.tif
- Figure 5_figure supplement 1_source data 1.pptx
