# Supplementary material for: Coalescent RNA-localizing and transcriptional activities of SAM68 modulate adhesion and subendothelial basement membrane assembly
Source: eLife. 2023 Aug 16;12:e85165. doi: 10.7554/eLife.85165 (PMC10431919; doi:10.7554/eLife.85165)
Supplement: Figure 7—source data 3. [file elife-85165-fig7-data3.zip]

Archive with 2 entries (2 files):
- Figure 7 source data 3.xlsx
- Rekad_et_al_Figure 7.jpg
